# Supplementary material for: A Prospectively Validated Prognostic Model for Patients with Locally Advanced Squamous Cell Carcinoma of the Head and Neck Based on Radiomics of Computed Tomography Images
Source: Cancers (Basel). 2021 Jun 29;13(13):3271. doi: 10.3390/cancers13133271 (PMC8269129; doi:10.3390/cancers13133271)
Supplement: Supplementary file 1 [file cancers-13-03271-s001.zip]

Archive with 1 entries (1 files):
- cancers-1230314-supplementary.pdf
